# Supplementary material for: Long non-coding RNA TUG1 is up-regulated in hepatocellular carcinoma and promotes cell growth and apoptosis by epigenetically silencing of KLF2
Source: Mol Cancer. 2015 Sep 4;14:165. doi: 10.1186/s12943-015-0431-0 (PMC4558931; doi:10.1186/s12943-015-0431-0)
Supplement: Additional file 1: Table S1. — Sequence of primers and siRNA. (XLS 11 kb) [file 12943_2015_431_MOESM1_ESM.xls]

## Sheet: Sequence of primers and siRNA
Supplementary table S1	sequence(5'-3')
GAPDH F	GGGAGCCAAAAGGGTCAT
GAPDH R	GAGTCCTTCCACGATACCAA
TUG1 F	5′-TAGCAGTTCCCCAATCCTTG-3′
TUG1 R	5′-CACAAATTCCCATCATTCCC-3′
KLF2 F	CTGCACATGAAACGGCACAT
KLF2 R	CAGTCACAGTTTGGGAGGGG
KLF2 P616 F	GACTGGGCAACAGAGGGA
KLF2 P616 R	GAAGGAGGGAAGGATAGAGG
SP1F	GCACCTGCCCCTACTGTAAA
SP1R	GTGCCTCTGTAGCTCATCCG
EZH2 F	TGCACATCCTGACTTCTGTG
EZH2 R	AAGGGCATTCACCAACTCC
SUZ12 F	TGCAGTTCACTCTTCGTTGG
SUZ12 R	TGCTTCAGTTTGTTGCCTTG
shTUG1	Sequences cloned into pENTR™/U6 vector
	5'-CAGCTGTTACCATTCAACTTCTTAA-3'
si-TUG1-1#	sense:5'-GCUUGGCUUCUAUUCUGAAUCCUUU-3;antisense: 5'-AAAGGAUUCAGAAUAGAAGCCAAGC-3'
si-TUG1-2#	sense: 5′-CAGCUGUUACCAUUCAACUUCUUAA-3′, antisense: 5′-UUAAGAAGUUGAAUGGUAACAGCUG-3′
si-EZH2	GAGGUUCAGACGAGCUGAUUU
si-SUZ12	GUCGCAACGGACCAGUUAA
si-SP1	GACAGGUCAGUUGGCAGACUCUACA
TUG1 P2 F	GAGCTACTCCCGGCTTCCA
TUG1 P2 R	TCTGCGGCTGTTGGGTTC
